# Supplementary material for: AMR mechanisms in L. interrogans serovars: a comprehensive study
Source: Front Cell Infect Microbiol. 2024 Apr 11;14:1384427. doi: 10.3389/fcimb.2024.1384427 (PMC11045430; doi:10.3389/fcimb.2024.1384427)
Supplement: Supplementary file 1 [file Table_1.xlsx]

## Sheet: 1
Number	Genome name	Collection Year	Isolation Counry	Host name	Genbank Accessions
1	Leptospira interrogans serovar Bataviae R123	2011	Malaysia	Rattus rattus	MCLW00000000
2	Leptospira interrogans serovar Canicola D7	2011	Malaysia	Dog	MCLU00000000
3	Leptospira interrogans serovar Canicola 769341	2020	Italy	Dog	JAJSDI000000000
4	Leptospira interrogans serovar Copenhageni strain S199/5	1977	UK	Rattus rattus	JAGGCH000000000
5	Leptospira interrogans serovar Copenhageni strain S199/3	1977	UK	Rattus rattus	JAGGCI000000000
6	Leptospira interrogans serovar Icterohaemorrhagiae strain B126	1977	UK	NA	JAGGCC000000000
7	Leptospira interrogans serovar Copenhageni strain B33	1977	UK	NA	JAGGCN000000000
8	Leptospira interrogans serovar Icterohaemorrhagiae strain X240	2000	UK	Dog	JAGGCK000000000
9	Leptospira interrogans serovar Copenhageni strain S72	1979	UK	Horse	JAGGCF000000000
10	Leptospira interrogans serovar Copenhageni strain S199/6	1977	UK	Rattus rattus	JAGGCG000000000
11	Leptospira interrogans serovar Copenhageni strain S199/12	1977	UK	Rattus rattus	JAGGCE000000000
12	Leptospira interrogans serovar Copenhageni strain S1006	1975	UK	NA	JAGGCD000000000
13	Leptospira interrogans serovar Copenhageni strain R287	1990	UK	Cow	JAGGCR000000000
14	Leptospira interrogans serovar Copenhageni strain B167	1981	UK	NA	JAGGCJ000000000
15	Leptospira interrogans serovar Copenhageni strain S199/4	1977	UK	Rattus rattus	JAGGCP000000000
16	Leptospira interrogans serovar Copenhageni strain W26	1990	UK	NA	JAGGCL000000000
17	Leptospira interrogans serovar Copenhageni strain S606	1983	UK	Cow	JAGGCM000000000
18	Leptospira interrogans serovar Icterohaemorrhagiae strain S199/2	1977	UK	Rattus rattus	JAGGCO000000000
19	Leptospira interrogans serovar Copenhageni strain B42	1977	UK	NA	JAGGCQ000000000
20	Leptospira interrogans serovar Pomona strain A_Bt_HO905	2017	New Zealand	NA	JADDWT000000000
21	Leptospira interrogans serovar Pomona strain EMY7780	2013	New Zealand	Human	JADDXG000000000
22	Leptospira interrogans serovar Pomona strain AO25ii	2008	New Zealand	NA	JADHZU000000000
23	Leptospira interrogans serovar Pyrogenes strain Salinem	NA	India	Human	JACADN000000000
24	Leptospira interrogans serovar Pomona strain Pom_str68	1977	USA	NA	JADHZW000000000
25	Leptospira interrogans serovar Pomona strain B33	2010	New Zealand	NA	JADHZS000000000
26	Leptospira interrogans serovar Pomona strain ESR8	2004	New Zealand	Human	JADDXF000000000
27	Leptospira interrogans serovar Pomona strain P5661	2011	New Zealand	NA	JADDXE000000000
28	Leptospira interrogans serovar Copenhageni strain CLEP00179	2015	Brazil	Human	WNNH00000000
29	Leptospira interrogans serovar Copenhageni strain CLEP00152	2016	Brazil	Human	VWOW00000000
30	Leptospira interrogans serovar Canicola strain A75	2012	Argentina	Human	MUKL00000000
31	Leptospira interrogans serovar Canicola str. Gui44 strain Gui44	1958	China	Human	JMDI00000000
32	Leptospira interrogans serovar Pomona strain GR5	2004	Brazil	Pig	MTJU00000000
33	Leptospira interrogans serovar Pomona strain AKRFB	2007	Argentina	Cow	LUHH00000000
34	Leptospira interrogans serovar Canicola strain Tande	2005	Brazil	Dog	MABU00000000
35	Leptospira interrogans serovar Canicola strain LO-3	2000	Brazil	Pig	LIHE00000000
36	Leptospira interrogans serovar Canicola strain LO-4	2000	Brazil	Pig	LIIY00000000
37	Leptospira interrogans serovar Pyrogenes str. SriLanka2	NA	Sri Lanka	Human	AHQM00000000
38	Leptospira interrogans serovar Pyrogenes str. SriLanka1	NA	Sri Lanka	Human	AHQN00000000
39	Leptospira interrogans serovar Pyrogenes str. Sri Lanka 46	NA	Tanzania	Rattus rattus	AOWQ00000000
40	Leptospira interrogans serovar Pyrogenes str. Sri Lanka 39	NA	Tanzania	NA	AOWP00000000
41	Leptospira interrogans serovar Pyrogenes str. Sri Lanka 30	NA	Tanzania	NA	AOWO00000000
42	Leptospira interrogans serovar Pyrogenes str. Sri Lanka 14	NA	Portugal	Rattus rattus	AOWI00000000
43	Leptospira interrogans serovar Pyrogenes str. R168	NA	Sri Lanka	Human	AHNH00000000
44	Leptospira interrogans serovar Pyrogenes str. L0374	NA	Thailand	Human	AHMZ00000000
45	Leptospira interrogans serovar Pyrogenes str. 200701872	2010	Mayotte	Human	AKWN00000000
46	Leptospira interrogans serovar Pyrogenes str. 2006006973	NA	Egypt	Human	AOWY00000000
47	Leptospira interrogans serovar Pyrogenes str. 2006006960	NA	Egypt	Human	AHME00000000
48	Leptospira interrogans serovar Pyrogenes str. 2006006956	NA	Egypt	Human	AHPW00000000
49	Leptospira interrogans serovar Pomona str. UT364	NA	Thailand	Human	AHNX00000000
50	Leptospira interrogans serovar Pomona str. Pomona	NA	Australia	Human	AFLT00000000
51	Leptospira interrogans serovar Pomona str. Kennewicki LC82-25	NA	USA	Human	AHMK00000000
52	Leptospira interrogans serovar Pomona str. CSL4002	NA	USA	NA	ANMZ00000000
53	Leptospira interrogans serovar Pomona str. CSL10083	NA	USA	Seal	AOHJ00000000
54	Leptospira interrogans serovar Pomona str. 2006006968	NA	Egypt	Human	AOWU00000000
55	Leptospira interrogans serovar Pomona str. 2006006962	NA	Egypt	Human	AOWV00000000
56	Leptospira interrogans serovar Manilae str. UP-OM	NA	Philippines	Human	AOUV00000000
57	Leptospira interrogans serovar Manilae MsH-30apr19-140	2019	Czech Republic	NA	CAMCZP010000001, CAMCZP010000002, CAMCZP010000003, CAMCZP010000004, CAMCZP010000005, CAMCZP010000006, CAMCZP010000007
58	Leptospira interrogans serovar Manilae str. M001_Tn_Mutant_Parent	NA	Philippines	Human	AHPR00000000
59	Leptospira interrogans serovar Manilae str. K56	NA	Philippines	NA	AOUU00000000
60	Leptospira interrogans serovar Icterohaemorrhagiae str. Verdun LP	NA	France	Human	AKWP00000000
61	Leptospira interrogans serovar Icterohaemorrhagiae str. Verdun HP	NA	France	Human	AHNZ00000000
62	Leptospira interrogans serovar Icterohaemorrhagiae str. RGA	NA	Brazil	Human	AOVR00000000
63	Leptospira interrogans serovar Icterohaemorrhagiae str. P2554	NA	Netherlands	Human	AHQQ00000000
64	Leptospira interrogans serovar Icterohaemorrhagiae str. P2547	NA	Netherlands	Human	AHQR00000000
65	Leptospira interrogans serovar Icterohaemorrhagiae str. P2422	NA	Netherlands	Human	AHQP00000000
66	Leptospira interrogans serovar Icterohaemorrhagiae str. Kantorowic	NA	Brazil	Dog	AOUZ00000000
67	Leptospira interrogans serovar Icterohaemorrhagiae str. 201100516	NA	Guadeloupe	Human	AOWF00000000
68	Leptospira interrogans serovar Grippotyphosa str. UI 12769	NA	Laos	Human	AHNT00000000
69	Leptospira interrogans serovar Grippotyphosa str. UI 12764	NA	Laos	Human	AHNS00000000
70	Leptospira interrogans serovar Grippotyphosa str. UI 08434	NA	Laos	Human	AHNK00000000
71	Leptospira interrogans serovar Grippotyphosa str. LT2186	NA	Thailand	Human	AFME00000000
72	Leptospira interrogans serovar Grippotyphosa str. 2006006986	NA	Egypt	Human	AKXC00000000
73	Leptospira interrogans serovar Grippotyphosa str. 2006006971	NA	Egypt	Human	AFJO00000000
74	Leptospira interrogans serovar Copenhageni str. Wijnberg	NA	Brazil	Human	AOVI00000000
75	Leptospira interrogans serovar Copenhageni str. P2518	NA	Netherlands	Human	AHQO00000000
76	Leptospira interrogans serovar Copenhageni str. P2431	NA	Portugal	Human	AOWH00000000
77	Leptospira interrogans serovar Copenhageni str. M20	2012	Denmark	Human	AOGV00000000
78	Leptospira interrogans serovar Copenhageni str. HAI0156	NA	Peru	Human	AFLP00000000
79	Leptospira interrogans serovar Copenhageni str. Fiocruz R83	NA	Brazil	Rattus rattus	AFLM00000000
80	Leptospira interrogans serovar Copenhageni str. Fiocruz R154	NA	Brazil	Rattus rattus	AFMJ00000000
81	Leptospira interrogans serovar Copenhageni str. Fiocruz LV204	NA	Brazil	Human	AFJR00000000
82	Leptospira interrogans serovar Copenhageni str. Fiocruz LV199	NA	Brazil	Human	AFJQ00000000
83	Leptospira interrogans serovar Copenhageni str. Fiocruz LV192	NA	Brazil	Human	AFJP00000000
84	Leptospira interrogans serovar Copenhageni str. Fiocruz LV130	NA	Brazil	Human	AFJW00000000
85	Leptospira interrogans serovar Copenhageni str. 200701182	NA	Brazil	Human	AOVV00000000
86	Leptospira interrogans serovar Copenhageni str. 2006007831	NA	Guyana	Human	AFMG00000000
87	Leptospira interrogans serovar Canicola str. P2655	NA	Portugal	Human	AOWJ00000000
88	Leptospira interrogans serovar Canicola str. LT1962	NA	Taiwan	Human	AFMC00000000
89	Leptospira interrogans serovar Canicola str. HAI0024	NA	Peru	Human	AFLQ00000000
90	Leptospira interrogans serovar Canicola str. Fiocruz LV133	NA	Brazil	Human	AKWU00000000
91	Leptospira interrogans serovar Bataviae str. UT234	NA	Thailand	Human	AHQV00000000
92	Leptospira interrogans serovar Bataviae str. UI 08561	NA	Laos	Human	AHNM00000000
93	Leptospira interrogans serovar Bataviae str. Swart	NA	Indonesia	Human	AHQE00000000
94	Leptospira interrogans serovar Bataviae str. L1111	NA	Thailand	Human	AHND00000000
95	Leptospira interrogans serovar Bataviae str. Kariadi-Satu	NA	Indonesia	Human	AHQF00000000
96	Leptospira interrogans serovar Autumnalis str. LP101	NA	Thailand	Human	AHNF00000000
97	Leptospira interrogans serovar Australis str. LT2148	NA	Australia	Human	AFMA00000000
98	Leptospira interrogans serovar Australis str. 200703203	NA	French Polynesia	Human	AHNY00000000
